# Supplementary material for: Spatial Phenotype of the Mast Cell Population in Endometritis of Various Severities
Source: Cells. 2025 Dec 24;15(1):38. doi: 10.3390/cells15010038 (PMC12785079; doi:10.3390/cells15010038)
Supplement: Supplementary file 1 [file cells-15-00038-s001.zip]

Archive with 1 entries (1 files):
- cells-3955274-supplementary.pdf
